# Supplementary material for: Buprenorphine Increases HIV-1 Infection In Vitro but Does Not Reactivate HIV-1 from Latency
Source: Viruses. 2021 Jul 27;13(8):1472. doi: 10.3390/v13081472 (PMC8402857; doi:10.3390/v13081472)
Supplement: Supplementary file 1 [file viruses-13-01472-s001.zip]

Archive with 1 entries (1 files):
- viruses-1219772-supplementary.pdf
